# Supplementary material for: Thraustochytrium sp. and Aurantiochytrium sp.: Sustainable Alternatives for Squalene Production
Source: Mar Drugs. 2025 Mar 19;23(3):132. doi: 10.3390/md23030132 (PMC11944157; doi:10.3390/md23030132)
Supplement: Supplementary file 1 [file marinedrugs-23-00132-s001.zip]

Archive with 1 entries (1 files):
- marinedrugs-3443191-supplementary.pdf
